# Supplementary material for: Characterizing the cellular attachment receptor for Langat virus
Source: PLoS One. 2019 Jun 4;14(6):e0217359. doi: 10.1371/journal.pone.0217359 (PMC6548386; doi:10.1371/journal.pone.0217359)
Supplement: S1 Table — The binding pattern of LGTV to 50 of the 60 cell lines of the NCI60 panel of cancer cell lines was compared to the known gene expression patterns of each cell line. The candidate receptors highlighted were selected based on the correlation value, p value and presence on the plasma membrane. (XLSX) [file pone.0217359.s001.xlsx]

## Sheet: RNA
Variable	Correlation	Count	Signif Prob
LGR6 RNA	0.6575	50	<.0001
GPR155 RNA	0.6513	50	<.0001
PCCA RNA	0.6302	50	<.0001
FGF3 RNA	0.6171	50	<.0001
NOTUM RNA	0.612	50	<.0001
KRTAP3-3 RNA	0.6102	50	<.0001
PCMTD2 RNA	0.614	49	<.0001
PHYHIPL RNA	0.6086	50	<.0001
MYH7B RNA	0.6024	50	<.0001
GFRA3 RNA	0.5978	50	<.0001
NKD1 RNA	0.5975	50	<.0001
ADAMTSL2 RNA	0.5946	50	<.0001
RMST RNA	0.5919	50	<.0001
SYT1 RNA	0.5877	50	<.0001
ASPSCR1 RNA	0.5805	50	<.0001
ACCS RNA	0.5715	50	<.0001
RIMBP2 RNA	0.5713	50	<.0001
TMEM176B RNA	0.5679	50	<.0001
PLK1S1 RNA	0.5674	50	<.0001
TMEM176A RNA	0.5662	50	<.0001
GYLTL1B RNA	0.5593	50	<.0001
MUM1L1 RNA	0.546	50	<.0001
PABPC1L RNA	0.5439	50	<.0001
PNLIPRP2 RNA	0.5419	50	<.0001
AMT RNA	0.5385	50	<.0001
KCNK10 RNA	0.5356	50	<.0001
CASZ1 RNA	0.5355	50	<.0001
MYT1 RNA	0.535	50	<.0001
SEC14L5 RNA	0.5346	50	<.0001
PSD2 RNA	0.534	50	<.0001
BBS1 RNA	0.5321	50	<.0001
EN2 RNA	0.5275	50	<.0001
IGDCC3 RNA	0.5249	50	<.0001
PROX1 RNA	0.522	50	0.0001
MCF2L RNA	0.5216	50	0.0001
FZD10 RNA	0.5201	50	0.0001
EEPD1 RNA	0.5181	50	0.0001
BTG1 RNA	0.5177	50	0.0001
ITPR2 RNA	0.5106	50	0.0002
STRA6 RNA	0.5094	50	0.0002
VAC14 RNA	0.5043	50	0.0002
SLC25A14 RNA	0.5027	50	0.0002
INHBB RNA	0.4992	50	0.0002
KIF6 RNA	0.4954	50	0.0003
SRFBP1 RNA	-0.4948	50	0.0003
MPHOSPH6 RNA	0.4889	50	0.0003
SAT1 RNA	0.4842	50	0.0004
PDHX RNA	0.483	50	0.0004
APCDD1 RNA	0.4743	50	0.0005
ERBB3 RNA	0.4739	50	0.0005
AGL RNA	0.4725	50	0.0005
FYN RNA	0.4716	50	0.0005
ADAMTS18 RNA	0.4713	50	0.0006
FXYD6 RNA	0.4705	50	0.0006
SEMA3G RNA	0.4702	50	0.0006
GSS RNA	0.4697	50	0.0006
MIPEPP3 RNA	0.4694	50	0.0006
OMP RNA	0.4691	50	0.0006
RASSF6 RNA	0.4691	50	0.0006
SLURP1 RNA	0.4675	50	0.0006
ADRA2C RNA	0.4674	50	0.0006
INPP5K RNA	0.4653	50	0.0007
RAPGEF4 RNA	0.4651	50	0.0007
TFCP2L1 RNA	0.4645	50	0.0007
IL17RB RNA	0.4643	50	0.0007
SGK223 RNA	0.4618	50	0.0007
HSD11B2 RNA	0.46	50	0.0008
TTPA RNA	0.4553	50	0.0009
STK38L RNA	0.4543	50	0.0009
HOXC10 RNA	0.4534	50	0.0009
SP5 RNA	0.4531	50	0.001
XCL2 RNA	0.4522	50	0.001
GBAS RNA	0.451	50	0.001
HR RNA	0.4496	50	0.0011
SOX1 RNA	0.4481	50	0.0011
ATMIN RNA	0.4478	50	0.0011
RANBP10 RNA	0.4466	50	0.0011
NUDT4 RNA	0.4437	50	0.0012
WWP2 RNA	0.4418	50	0.0013
CDK3 RNA	0.4416	50	0.0013
GLOD4 RNA	0.4407	50	0.0014
YIPF6 RNA	0.4401	50	0.0014
SEC14L4 RNA	0.4397	50	0.0014
CTDSPL RNA	0.4381	50	0.0015
SCN5A RNA	0.4373	50	0.0015
LHX6 RNA	0.4363	50	0.0015
XCL1 RNA	0.4352	50	0.0016
CYB5D2 RNA	0.4344	50	0.0016
APOO RNA	0.4344	50	0.0016
DDX19B RNA	0.4308	50	0.0018
TMEM169 RNA	0.4299	50	0.0018
FGGY RNA	0.427	50	0.002
FOXQ1 RNA	0.4261	50	0.002
CRYBB2 RNA	0.4256	50	0.0021
WWC3 RNA	0.429	49	0.0021
NAT8B RNA	0.4238	50	0.0022
COG4 RNA	0.4229	50	0.0022
TIGD4 RNA	0.4214	50	0.0023
DDRGK1 RNA	0.4213	50	0.0023
PCMT1 RNA	0.4212	50	0.0023
CSNK2A2 RNA	0.4208	50	0.0023
DLX3 RNA	0.4193	50	0.0024
MRPS26 RNA	0.4191	50	0.0024
TMEM163 RNA	0.4187	50	0.0025
ZGLP1 RNA	0.4182	50	0.0025
TSR2 RNA	0.418	50	0.0025
KREMEN1 RNA	0.4169	50	0.0026
GPKOW RNA	0.4166	50	0.0026
MAGI3 RNA	0.4164	50	0.0026
TTC12 RNA	0.415	50	0.0027
ZCCHC18 RNA	0.4141	50	0.0028
PITPNA RNA	0.4138	50	0.0028
GFOD2 RNA	0.4137	50	0.0028
KCNIP4 RNA	0.4129	50	0.0029
TCEAL1 RNA	0.4127	50	0.0029
KIN RNA	0.4118	50	0.003
IGFBPL1 RNA	0.4103	50	0.0031
BEX5 RNA	0.4101	50	0.0031
SKAP1 RNA	0.4097	50	0.0031
CADPS2 RNA	0.4097	50	0.0031
MYO15B RNA	0.4073	50	0.0033
FOXA2 RNA	0.4066	50	0.0034
PC RNA	0.4058	50	0.0035
TTC26 RNA	0.4052	50	0.0035
MARC2 RNA	0.4048	50	0.0036
COMMD9 RNA	0.4046	50	0.0036
UBE2D3 RNA	-0.4043	50	0.0036
SLC35A1 RNA	0.4043	50	0.0036
UPF3A RNA	0.4042	50	0.0036
SLC25A27 RNA	0.4042	50	0.0036
PTS RNA	0.403	50	0.0037
ARG2 RNA	0.403	50	0.0037
DPH1 RNA	0.4025	50	0.0038
KIF16B RNA	0.4024	50	0.0038
ADPRHL1 RNA	0.4024	50	0.0038
XKRX RNA	0.4022	50	0.0038
EXD3 RNA	0.4012	50	0.0039
BAMBI RNA	0.3984	50	0.0042
GPR98 RNA	0.3964	50	0.0044
AXIN2 RNA	0.396	50	0.0044
WWOX RNA	0.395	50	0.0045
DHX38 RNA	0.3949	50	0.0045
FOXA3 RNA	0.3947	50	0.0046
ROBO1 RNA	0.3945	50	0.0046
DIO3OS RNA	0.3936	50	0.0047
DEPDC7 RNA	0.3928	50	0.0048
STK11 RNA	-0.3911	50	0.005
ATRN RNA	0.3907	50	0.005
SF3B3 RNA	0.3907	50	0.005
WDR13 RNA	0.3907	50	0.005
DHRS1 RNA	0.3903	50	0.0051
ADCY6 RNA	0.3889	50	0.0052
AIMP1 RNA	-0.3886	50	0.0053
SPIRE2 RNA	0.3881	50	0.0054
ITPA RNA	0.3879	50	0.0054
ALDH2 RNA	0.3878	50	0.0054
ESPN RNA	0.3869	50	0.0055
RERG RNA	0.3867	50	0.0055
PJA1 RNA	0.3865	50	0.0056
PLEKHB1 RNA	0.3863	50	0.0056
PPAP2B RNA	0.3861	50	0.0056
HSD17B1 RNA	0.3859	50	0.0056
TULP4 RNA	0.3847	50	0.0058
AZGP1 RNA	0.3845	50	0.0058
RABEP1 RNA	0.3827	50	0.0061
TMEM86B RNA	-0.3825	50	0.0061
AMFR RNA	0.3819	50	0.0062
CYP4X1 RNA	0.3817	50	0.0062
RBP1 RNA	0.3809	50	0.0064
SERPINF2 RNA	0.3803	50	0.0064
FTX RNA	0.3801	50	0.0065
IGSF3 RNA	0.3797	50	0.0065
PAFAH1B1 RNA	0.3773	50	0.0069
RCOR2 RNA	0.3771	50	0.0069
BBS2 RNA	0.3755	50	0.0072
METAP1 RNA	-0.3755	50	0.0072
IPMK RNA	0.375	50	0.0073
CTSF RNA	0.3742	50	0.0074
PRPF8 RNA	0.3741	50	0.0074
EPHB3 RNA	0.3736	50	0.0075
RASL11B RNA	0.3736	50	0.0075
CREBL2 RNA	0.3734	50	0.0076
CRK RNA	0.3733	50	0.0076
HOXC11 RNA	0.3728	50	0.0077
GTF2H5 RNA	0.372	50	0.0078
PRCP RNA	0.372	50	0.0078
DDX41 RNA	-0.3715	50	0.0079
RG9MTD2 RNA	-0.3711	50	0.008
FMO3 RNA	0.3709	50	0.008
CDKAL1 RNA	0.3705	50	0.0081
SEPT7P2 RNA	0.3701	50	0.0081
GPT2 RNA	0.3684	50	0.0085
LRP2BP RNA	0.3682	50	0.0085
IL17RC RNA	0.3681	50	0.0085
HES6 RNA	0.3677	50	0.0086
CENPJ RNA	-0.3675	50	0.0087
DHX33 RNA	0.3671	50	0.0087
BRCA2 RNA	-0.367	50	0.0088
FGF19 RNA	0.3669	50	0.0088
PHF16 RNA	0.3667	50	0.0088
MGAT5 RNA	0.3665	50	0.0088
TRIL RNA	0.3663	50	0.0089
SAT2 RNA	0.3661	50	0.0089
NPW RNA	0.366	50	0.009
SPIN4 RNA	0.3656	50	0.009
MKKS RNA	0.3654	50	0.0091
CHST13 RNA	0.3651	50	0.0091
CCDC53 RNA	0.3638	50	0.0094
CRISP3 RNA	0.3632	50	0.0095
SERGEF RNA	0.3626	50	0.0097
SOX13 RNA	0.3626	50	0.0097
RPS20 RNA	-0.3623	50	0.0097
CX3CL1 RNA	0.3619	50	0.0098
LGALS7 RNA	0.3615	50	0.0099
STOX1 RNA	0.3614	50	0.0099
HOXC13 RNA	0.3606	50	0.0101
USP53 RNA	0.3603	50	0.0102
GAA RNA	0.3596	50	0.0103
UBE2G1 RNA	0.3595	50	0.0103
NAA15 RNA	-0.3594	50	0.0104
PLEKHG4B RNA	0.3592	50	0.0104
ZDHHC18 RNA	-0.359	50	0.0105
RDH5 RNA	0.3583	50	0.0106
ETNK1 RNA	0.358	50	0.0107
TRAPPC2 RNA	0.3579	50	0.0107
PHKA2 RNA	0.3572	50	0.0109
NMI RNA	-0.3571	50	0.0109
CALCOCO1 RNA	0.3569	50	0.011
FDX1 RNA	0.3568	50	0.011
CHDH RNA	0.3566	50	0.011
NMNAT3 RNA	0.3561	50	0.0111
ACOT2 RNA	0.3557	50	0.0112
SEPP1 RNA	0.3552	50	0.0114
E2F8 RNA	-0.355	50	0.0114
SCUBE2 RNA	0.3541	50	0.0116
PSPH RNA	0.3532	50	0.0119
HIP1 RNA	0.353	50	0.0119
VPS4A RNA	0.3528	50	0.012
KIF14 RNA	-0.352	50	0.0122
ATP6AP2 RNA	0.3519	50	0.0122
GABARAPL2 RNA	0.3517	50	0.0123
SLC5A12 RNA	0.351	50	0.0124
ULBP3 RNA	0.3507	50	0.0125
ANP32E RNA	-0.3501	50	0.0127
ATP11B RNA	-0.3499	50	0.0127
SSU72 RNA	-0.3499	50	0.0128
PDE8A RNA	0.3489	50	0.013
LRTM1 RNA	-0.3487	50	0.0131
TMPRSS13 RNA	0.3487	50	0.0131
RBM20 RNA	0.3484	50	0.0132
TIMM22 RNA	0.3482	50	0.0132
ZNRF3 RNA	0.3482	50	0.0132
SLC16A7 RNA	-0.3482	50	0.0132
CYB5B RNA	0.3479	50	0.0133
GGN RNA	0.3478	50	0.0133
EPHA10 RNA	0.3477	50	0.0134
ITGAE RNA	0.3476	50	0.0134
IQCH RNA	0.3476	50	0.0134
H3F3B RNA	0.3474	50	0.0134
POU2F3 RNA	0.3473	50	0.0135
LYRM2 RNA	0.3471	50	0.0135
NLRP2 RNA	0.347	50	0.0136
WDFY2 RNA	0.3468	50	0.0136
DDX26B RNA	-0.3467	50	0.0136
CD48 RNA	-0.3501	49	0.0137
TEX2 RNA	0.3465	50	0.0137
KLF8 RNA	0.3458	50	0.0139
CPAMD8 RNA	0.3456	50	0.014
RNMTL1 RNA	0.3455	50	0.014
IVL RNA	0.3454	50	0.014
SYCP1 RNA	0.3454	50	0.014
ZDHHC2 RNA	-0.3452	50	0.0141
TACC3 RNA	-0.345	50	0.0141
BLOC1S1 RNA	0.3449	50	0.0142
PAIP1 RNA	0.3448	50	0.0142
ZNF562 RNA	-0.3447	50	0.0142
PAQR6 RNA	0.3443	50	0.0143
CCDC120 RNA	0.3442	50	0.0144
EMB RNA	-0.3433	50	0.0147
GPR56 RNA	0.3428	50	0.0148
HOTAIR RNA	0.3417	50	0.0151
DRAM2 RNA	0.3406	50	0.0155
TMCO7 RNA	0.3405	50	0.0155
CTAGE8 RNA	0.3404	50	0.0156
TBC1D16 RNA	0.3402	50	0.0156
ZDHHC22 RNA	0.3397	50	0.0158
ZNF223 RNA	0.3395	50	0.0159
MGP RNA	0.3392	50	0.016
SPEN RNA	-0.3388	50	0.0161
CREBZF RNA	0.3383	50	0.0163
RLN1 RNA	0.3379	50	0.0164
WNT6 RNA	0.3377	50	0.0165
KCMF1 RNA	0.3372	50	0.0166
PHLDA1 RNA	0.3372	50	0.0167
WBP4 RNA	-0.337	50	0.0167
TERF2 RNA	0.3369	50	0.0167
NT5DC1 RNA	0.3368	50	0.0168
LANCL2 RNA	0.3366	50	0.0168
COBL RNA	0.3365	50	0.0169
SRD5A1 RNA	0.3361	50	0.017
KIF13B RNA	0.336	50	0.017
PCDH19 RNA	0.336	50	0.0171
IQSEC3 RNA	0.3358	50	0.0171
CIRH1A RNA	0.3355	50	0.0172
NBR1 RNA	0.3385	49	0.0174
LRP6 RNA	0.335	50	0.0174
ARID1A RNA	-0.3349	50	0.0174
IL18R1 RNA	-0.3346	50	0.0175
IL9 RNA	0.3345	50	0.0176
FIG4 RNA	0.3344	50	0.0176
CMTM8 RNA	0.3343	50	0.0176
VMO1 RNA	0.3341	50	0.0177
THAP11 RNA	0.3331	50	0.0181
NES RNA	0.3331	50	0.0181
ATP6V0D1 RNA	0.333	50	0.0181
IFT81 RNA	0.333	50	0.0181
OBSL1 RNA	0.333	50	0.0181
SYT17 RNA	0.3327	50	0.0183
TRAF5 RNA	0.3325	50	0.0183
ZFYVE19 RNA	0.3325	50	0.0183
PTDSS1 RNA	-0.3325	50	0.0183
CCDC88C RNA	-0.3323	50	0.0184
AGPHD1 RNA	0.3323	50	0.0184
MAN1C1 RNA	0.3317	50	0.0186
PDE8B RNA	0.3316	50	0.0187
PLXNB3 RNA	0.3315	50	0.0187
TAB3 RNA	0.3313	50	0.0188
ICT1 RNA	0.331	50	0.0189
INPP5J RNA	0.331	50	0.0189
ZFYVE9 RNA	0.3309	50	0.0189
BAHD1 RNA	0.3304	50	0.0191
RBM6 RNA	0.3302	50	0.0192
PSMF1 RNA	0.3301	50	0.0192
ZFHX3 RNA	0.3301	50	0.0192
HOXC9 RNA	0.3297	50	0.0194
SP140L RNA	-0.3296	50	0.0194
OSBP RNA	0.3291	50	0.0196
GLT25D2 RNA	0.329	50	0.0197
SFRP5 RNA	0.3284	50	0.0199
TMEM93 RNA	0.3277	50	0.0202
MLYCD RNA	0.3276	50	0.0202
DSP RNA	0.3275	50	0.0202
OAZ3 RNA	0.3275	50	0.0203
RSPH3 RNA	0.3272	50	0.0204
SLC30A4 RNA	0.3271	50	0.0204
APOA5 RNA	0.3336	48	0.0205
MOB1A RNA	-0.3267	50	0.0206
TNFAIP8 RNA	-0.3266	50	0.0206
ISX RNA	0.3264	50	0.0207
EPS8L3 RNA	-0.3264	50	0.0207
POLA1 RNA	0.3262	50	0.0208
RGL2 RNA	0.3259	50	0.0209
NKAIN1 RNA	0.3259	50	0.0209
GAS8 RNA	0.3257	50	0.021
SEMA3F RNA	0.3252	50	0.0212
PRRT1 RNA	0.325	50	0.0213
RNF39 RNA	0.3246	50	0.0215
ESD RNA	-0.3245	50	0.0215
SERPINI1 RNA	0.3243	50	0.0216
NUP88 RNA	0.3239	50	0.0218
OBFC2B RNA	0.3237	50	0.0218
DUS2L RNA	0.3237	50	0.0219
SHROOM2 RNA	0.3234	50	0.022
GRIK2 RNA	0.3264	49	0.0221
CLIP2 RNA	0.3229	50	0.0222
HLCS RNA	0.3225	50	0.0224
ZNF37BP RNA	0.3224	50	0.0224
FUNDC1 RNA	0.3224	50	0.0224
SLC39A3 RNA	-0.3224	50	0.0224
CCDC34 RNA	0.3224	50	0.0224
TCTEX1D2 RNA	0.3224	50	0.0224
RUNDC3B RNA	0.3223	50	0.0225
MORN2 RNA	0.322	50	0.0226
GSN RNA	0.322	50	0.0226
PRSS27 RNA	0.322	50	0.0226
HP1BP3 RNA	-0.3216	50	0.0228
MACROD1 RNA	0.3215	50	0.0228
GABBR1 RNA	0.3213	50	0.0229
APOL6 RNA	-0.3212	50	0.023
ARSD RNA	0.3206	50	0.0232
LRRC23 RNA	0.3203	50	0.0234
PLLP RNA	0.3202	50	0.0234
EFHC1 RNA	0.3202	50	0.0234
LINC00323 RNA	0.3195	50	0.0237
NUPL1 RNA	-0.3192	50	0.0238
GOLIM4 RNA	-0.3191	50	0.0239
FHDC1 RNA	0.3191	50	0.0239
SLC7A4 RNA	0.3188	50	0.024
TEAD4 RNA	0.3187	50	0.0241
SYNGR1 RNA	0.3187	50	0.0241
EFNA1 RNA	0.3186	50	0.0241
SCGB2A2 RNA	0.3184	50	0.0242
OVGP1 RNA	0.3181	50	0.0244
AMPD3 RNA	-0.3175	50	0.0247
FAHD2A RNA	0.3175	50	0.0247
PLP2 RNA	0.3173	50	0.0247
MRPL38 RNA	0.3172	50	0.0248
TSNAXIP1 RNA	0.3172	50	0.0248
ZZEF1 RNA	0.3171	50	0.0249
SKA3 RNA	-0.317	50	0.0249
GSTT2 RNA	0.317	50	0.0249
FBXO3 RNA	0.317	50	0.0249
OSTC RNA	-0.3164	50	0.0252
ARAF RNA	0.3156	50	0.0256
PDGFA RNA	0.3155	50	0.0256
STK17B RNA	-0.3154	50	0.0257
SNX30 RNA	0.3152	50	0.0258
LGR5 RNA	0.3141	50	0.0263
DAG1 RNA	0.314	50	0.0264
CHAC2 RNA	-0.3139	50	0.0264
PFDN2 RNA	-0.3137	50	0.0265
PCGF3 RNA	-0.3135	50	0.0266
PAQR4 RNA	0.3135	50	0.0266
YPEL3 RNA	0.3135	50	0.0266
RPL24 RNA	-0.3134	50	0.0267
NSMAF RNA	-0.3132	50	0.0268
ADAR RNA	-0.313	50	0.0269
HDAC4 RNA	0.3127	50	0.027
SGSM1 RNA	0.3125	50	0.0271
SHFM1 RNA	-0.3124	50	0.0272
CLDN11 RNA	0.3123	50	0.0273
PIH1D2 RNA	0.3121	50	0.0273
TSPAN9 RNA	0.3119	50	0.0275
RPGR RNA	0.3119	50	0.0275
BFSP1 RNA	0.3115	50	0.0277
SGOL1 RNA	-0.3114	50	0.0277
INHBC RNA	-0.3114	50	0.0277
CDR2 RNA	-0.3114	50	0.0277
SLC12A4 RNA	0.3112	50	0.0278
RBBP6 RNA	-0.3111	50	0.0279
DIP2C RNA	0.3111	50	0.0279
GEMIN5 RNA	-0.311	50	0.0279
MAN2A1 RNA	-0.3109	50	0.028
CTPS2 RNA	0.3109	50	0.028
ZNF204P RNA	0.3109	50	0.028
CSF2RA RNA	0.3107	50	0.0281
ZCCHC2 RNA	-0.3106	50	0.0281
SLC12A7 RNA	0.3105	50	0.0282
SGSM2 RNA	0.3104	50	0.0283
KBTBD8 RNA	-0.31	50	0.0284
TOX3 RNA	0.31	50	0.0285
SHANK2 RNA	0.31	50	0.0285
RGMA RNA	0.3099	50	0.0285
ACTA2 RNA	-0.3096	50	0.0287
ALDH3B2 RNA	0.3095	50	0.0287
TBC1D10B RNA	-0.3094	50	0.0288
ZNF584 RNA	-0.3094	50	0.0288
IER3 RNA	0.3092	50	0.0289
PSMD4 RNA	-0.3092	50	0.0289
AKAP14 RNA	0.309	50	0.029
KAZALD1 RNA	0.3089	50	0.0291
ACAD8 RNA	0.3087	50	0.0292
DDX19A RNA	0.3086	50	0.0292
INTS12 RNA	-0.3085	50	0.0293
TYRO3 RNA	0.3085	50	0.0293
PHKG1 RNA	0.3084	50	0.0293
PPIE RNA	0.3084	50	0.0293
MRPS17 RNA	0.3082	50	0.0295
RHBG RNA	0.308	50	0.0295
ZNF668 RNA	-0.3079	50	0.0296
CYB5D1 RNA	0.3079	50	0.0296
PON3 RNA	0.3078	50	0.0297
LRRC48 RNA	0.3078	50	0.0297
FOXD2 RNA	0.3078	50	0.0297
FLI1 RNA	-0.3077	50	0.0297
WDR81 RNA	0.3076	50	0.0298
RASGEF1C RNA	0.307	50	0.0301
B3GNT1 RNA	0.3064	50	0.0305
ZXDB RNA	0.3059	50	0.0308
ZNF630 RNA	0.3058	50	0.0308
PEX16 RNA	0.3057	50	0.0309
BCAT1 RNA	-0.3056	50	0.0309
CASP8 RNA	-0.3056	50	0.0309
GSTCD RNA	-0.3056	50	0.0309
IL22RA2 RNA	0.3055	50	0.031
PDHA1 RNA	0.3055	50	0.031
DUSP4 RNA	0.3055	50	0.031
LRFN4 RNA	0.3051	50	0.0312
ACP2 RNA	0.305	50	0.0313
PRKAG1 RNA	0.3049	50	0.0313
RAB6A RNA	0.3049	50	0.0313
WNK2 RNA	0.3048	50	0.0314
CENPN RNA	0.3046	50	0.0315
MKX RNA	0.3046	50	0.0315
QRICH1 RNA	-0.3044	50	0.0316
ZNF426 RNA	-0.3044	50	0.0316
MIDN RNA	-0.3043	50	0.0316
SCML1 RNA	0.3038	50	0.032
CLDN8 RNA	0.3037	50	0.032
SLC6A2 RNA	0.3035	50	0.0321
EMP2 RNA	0.3034	50	0.0322
METTL21A RNA	-0.3033	50	0.0323
ASAH1 RNA	0.3033	50	0.0323
TBC1D20 RNA	0.3032	50	0.0323
NAGLU RNA	0.303	50	0.0325
MYBL2 RNA	-0.3029	50	0.0325
GPR114 RNA	0.3028	50	0.0326
ZBTB48 RNA	-0.3026	50	0.0327
VSNL1 RNA	0.3025	50	0.0327
MTMR9LP RNA	0.3025	50	0.0327
UBIAD1 RNA	-0.3024	50	0.0328
NOTCH4 RNA	0.3024	50	0.0328
SLC1A6 RNA	0.3023	50	0.0329
MICALL2 RNA	0.3023	50	0.0329
MSMB RNA	0.3021	50	0.033
TRPV1 RNA	0.3021	50	0.033
ERAP1 RNA	-0.302	50	0.0331
COMMD6 RNA	0.3019	50	0.0331
CRABP2 RNA	0.3019	50	0.0331
EIF4E RNA	-0.3015	50	0.0333
DSTN RNA	0.3012	50	0.0336
S100A7 RNA	0.3012	50	0.0336
MLLT10 RNA	-0.301	50	0.0337
ABCC6P1 RNA	0.3008	50	0.0338
KRTDAP RNA	0.3007	50	0.0339
DAK RNA	0.3006	50	0.0339
METTL16 RNA	0.3004	50	0.034
NTF4 RNA	0.3	50	0.0343
ACTR10 RNA	0.2999	50	0.0343
CNFN RNA	0.2996	50	0.0345
ADAT1 RNA	0.2996	50	0.0346
S100A7A RNA	0.2995	50	0.0346
RBM48 RNA	-0.2995	50	0.0346
WDR72 RNA	0.2994	50	0.0347
CCNA2 RNA	-0.2994	50	0.0347
FMO4 RNA	0.2993	50	0.0347
SPIN2B RNA	0.2993	50	0.0347
NUPR1 RNA	0.2993	50	0.0347
DIAPH1 RNA	-0.2991	50	0.0349
OTOR RNA	0.2991	50	0.0349
RPP25 RNA	0.2989	50	0.035
APBA3 RNA	-0.2987	50	0.0351
COG8 RNA	0.2983	50	0.0354
NDUFB11 RNA	0.2981	50	0.0355
PNPLA4 RNA	0.298	50	0.0356
GABARAP RNA	0.2979	50	0.0356
CDS2 RNA	0.2978	50	0.0357
STEAP4 RNA	0.2978	50	0.0357
MTMR6 RNA	-0.2976	50	0.0358
RETSAT RNA	0.2975	50	0.0359
ATAD5 RNA	-0.2975	50	0.0359
TMX4 RNA	0.2975	50	0.0359
SEC61G RNA	0.2974	50	0.0359
LAP3 RNA	-0.2973	50	0.036
LMNB1 RNA	-0.297	50	0.0362
CCT6A RNA	0.2968	50	0.0364
PPP1R1A RNA	0.2967	50	0.0364
ABCC6 RNA	0.2966	50	0.0365
MOB3A RNA	-0.2966	50	0.0365
GREM2 RNA	0.2966	50	0.0365
TSPAN6 RNA	0.2965	50	0.0366
RAVER1 RNA	-0.2992	49	0.0367
TMEM55B RNA	0.2961	50	0.0368
VRK1 RNA	-0.2958	50	0.037
RHOG RNA	-0.2958	50	0.037
RBM4B RNA	0.2957	50	0.0371
SERPINB6 RNA	0.2957	50	0.0371
GJB1 RNA	0.2955	50	0.0372
ACOX1 RNA	0.2954	50	0.0373
CHRM1 RNA	0.2952	50	0.0374
RNF122 RNA	-0.2951	50	0.0375
FCF1 RNA	-0.295	50	0.0376
CCK RNA	0.295	50	0.0376
ZFPM1 RNA	0.2949	50	0.0376
ARHGEF4 RNA	0.2948	50	0.0377
IGSF5 RNA	0.2948	50	0.0377
ZNF821 RNA	0.2947	50	0.0378
TATDN2 RNA	-0.2946	50	0.0379
MMP17 RNA	0.2943	50	0.0381
SETD6 RNA	0.2942	50	0.0381
DDR1 RNA	0.2941	50	0.0382
PRKAA2 RNA	0.2941	50	0.0382
TCERG1 RNA	-0.2941	50	0.0382
HUS1 RNA	0.2938	50	0.0383
DTNB RNA	0.2937	50	0.0384
WDR45 RNA	0.2936	50	0.0385
HCLS1 RNA	-0.2936	50	0.0385
TRIB3 RNA	0.2935	50	0.0386
SNTB2 RNA	0.2934	50	0.0387
CSAD RNA	0.2933	50	0.0387
RASIP1 RNA	0.2932	50	0.0388
TNKS1BP1 RNA	0.2932	50	0.0388
TIAL1 RNA	-0.293	50	0.0389
XAB2 RNA	-0.293	50	0.0389
DEPDC1B RNA	-0.2929	50	0.039
NAE1 RNA	0.2928	50	0.0391
LRP11 RNA	0.2922	50	0.0395
COL9A3 RNA	0.2921	50	0.0395
BRF1 RNA	-0.292	50	0.0397
CTSD RNA	0.2919	50	0.0397
YWHAE RNA	0.2919	50	0.0397
DYRK2 RNA	-0.2918	50	0.0397
SUSD2 RNA	0.2918	50	0.0398
RILPL1 RNA	0.2917	50	0.0398
HMHA1 RNA	-0.2916	50	0.0399
ATAD3B RNA	-0.2915	50	0.04
RPS9 RNA	-0.2914	50	0.0401
SLC26A6 RNA	0.2913	50	0.0402
FAIM RNA	0.2912	50	0.0402
VIPR1 RNA	0.2912	50	0.0402
BBS4 RNA	0.2912	50	0.0402
ROCK2 RNA	0.2911	50	0.0402
IFITM1 RNA	-0.2909	50	0.0404
LHFPL3 RNA	0.2909	50	0.0404
FKBP9 RNA	0.2908	50	0.0405
PQLC3 RNA	0.2905	50	0.0407
CRNDE RNA	0.2903	50	0.0409
ID2B RNA	-0.2902	50	0.0409
SFXN5 RNA	-0.29	50	0.0411
SLC7A6OS RNA	0.29	50	0.0411
GADD45GIP1 RNA	-0.29	50	0.0411
TRIM17 RNA	0.2898	50	0.0412
DOCK2 RNA	-0.2898	50	0.0412
RAP1B RNA	-0.2896	50	0.0413
HRASLS2 RNA	0.2895	50	0.0414
CSAG2 RNA	0.2895	50	0.0415
MYO1D RNA	0.2894	50	0.0415
METTL12 RNA	0.2893	50	0.0416
USP9X RNA	0.2893	50	0.0416
CLUAP1 RNA	0.2892	50	0.0416
VTCN1 RNA	0.2891	50	0.0417
DOK7 RNA	0.289	50	0.0418
LYPD6B RNA	0.2889	50	0.0419
ANP32B RNA	-0.2888	50	0.0419
RNF126 RNA	-0.2887	50	0.042
NF2 RNA	-0.2887	50	0.042
PEX11A RNA	0.2886	50	0.0421
THNSL2 RNA	0.2885	50	0.0422
UPF3B RNA	0.2882	50	0.0424
CREB3L4 RNA	0.2881	50	0.0424
RARS2 RNA	0.2881	50	0.0425
GNAO1 RNA	0.288	50	0.0425
PPP3R1 RNA	-0.288	50	0.0425
HOXC6 RNA	0.288	50	0.0425
BAG2 RNA	-0.288	50	0.0425
MON1B RNA	0.2878	50	0.0427
DNAJB14 RNA	-0.2876	50	0.0429
PIK3CG RNA	-0.2874	50	0.043
SHISA5 RNA	-0.2874	50	0.043
PSME2 RNA	-0.2873	50	0.0431
NEIL1 RNA	0.2873	50	0.0431
CGREF1 RNA	0.2873	50	0.0431
KCNQ1OT1 RNA	0.2872	50	0.0432
UFL1 RNA	0.2871	50	0.0432
SERINC1 RNA	0.2871	50	0.0432
TPR RNA	-0.2869	50	0.0434
NPHP1 RNA	0.2869	50	0.0434
KLRF1 RNA	0.2868	50	0.0434
METTL15 RNA	0.2865	50	0.0437
NKAPP1 RNA	0.2865	50	0.0437
ERI1 RNA	-0.2864	50	0.0438
MEIG1 RNA	0.2862	50	0.0439
KCNE3 RNA	0.2862	50	0.0439
CCNO RNA	0.286	50	0.0441
MCEE RNA	0.2858	50	0.0442
AMN RNA	0.2887	49	0.0442
ALDOA RNA	-0.2856	50	0.0444
CCDC113 RNA	0.2855	50	0.0445
TTLL7 RNA	0.2854	50	0.0446
FTSJ1 RNA	0.2853	50	0.0446
MAGEA3 RNA	0.2851	50	0.0448
XPO6 RNA	-0.2851	50	0.0448
CD46 RNA	0.285	50	0.0449
GLS2 RNA	0.2849	50	0.0449
LARS RNA	-0.2847	50	0.0451
KCNN4 RNA	0.2845	50	0.0453
HDAC11 RNA	0.2842	50	0.0454
KAT5 RNA	0.2842	50	0.0455
ZNF484 RNA	-0.2838	50	0.0458
ANKRD19P RNA	0.2837	50	0.0458
NFATC2IP RNA	-0.2837	50	0.0458
TRRAP RNA	-0.2837	50	0.0459
PCK2 RNA	0.2837	50	0.0459
MED18 RNA	-0.2836	50	0.0459
NEBL RNA	0.2835	50	0.0461
RAB6C RNA	0.2835	50	0.0461
TMPRSS3 RNA	0.2834	50	0.0461
MUC15 RNA	0.2834	50	0.0461
SLC19A1 RNA	-0.2833	50	0.0462
TMEM121 RNA	0.2832	50	0.0463
S100A8 RNA	0.2829	50	0.0465
USP28 RNA	0.2828	50	0.0466
TSPYL5 RNA	0.2828	50	0.0466
SLC7A6 RNA	0.2827	50	0.0467
ZNF586 RNA	-0.2825	50	0.0469
POLR2E RNA	-0.2824	50	0.0469
AP3S2 RNA	0.2822	50	0.0471
WDR38 RNA	0.2822	50	0.0471
ANKRD16 RNA	0.2817	50	0.0475
TXNDC17 RNA	0.2817	50	0.0475
ZBTB17 RNA	-0.2815	50	0.0477
MYRIP RNA	0.2814	50	0.0477
MAGED2 RNA	0.2813	50	0.0478
DSCC1 RNA	-0.2812	50	0.0479
PCBP4 RNA	0.2812	50	0.0479
PPT2 RNA	0.2812	50	0.0479
RHOV RNA	0.2811	50	0.048
RSPO4 RNA	0.281	50	0.0481
SLC38A5 RNA	0.281	50	0.0481
TXNRD3 RNA	0.2806	50	0.0484
COA5 RNA	0.2805	50	0.0485
CENPE RNA	-0.2805	50	0.0485
NIP7 RNA	0.2804	50	0.0486
SLC39A8 RNA	-0.2802	50	0.0488
GATA5 RNA	0.28	50	0.0489
TSR1 RNA	0.28	50	0.0489
ARFIP2 RNA	0.28	50	0.0489
CDC20B RNA	0.2797	50	0.0492
CBLL1 RNA	-0.2795	50	0.0493
DMKN RNA	0.2795	50	0.0493
API5 RNA	0.2794	50	0.0494
CARD14 RNA	0.2794	50	0.0494
TCHH RNA	0.2794	50	0.0494
PPP6R1 RNA	-0.2793	50	0.0495
JPH1 RNA	0.2792	50	0.0496
CSNK1G2 RNA	-0.2792	50	0.0496
RPL34 RNA	-0.279	50	0.0498
DIP2B RNA	0.2789	50	0.0499
WDR1 RNA	-0.2788	50	0.0499
